# Supplementary material for: Contrasting Effects of Larval Escitalopram and Serotonin-Synthesis Inhibitor on Adult Phototaxis in Drosophila w1118
Source: Life (Basel). 2025 Nov 20;15(11):1782. doi: 10.3390/life15111782 (PMC12654328; doi:10.3390/life15111782)
Supplement: Supplementary file 1 [file life-15-01782-s001.zip]

Archive with 2 entries (2 files):
- Supplementary File S1-Python code.pdf
- Table S1.pdf
